# Supplementary material for: Atelocollagen Increases Collagen Synthesis by Promoting Glycine Transporter 1 in Aged Mouse Skin
Source: Int J Mol Sci. 2025 Dec 7;26(24):11825. doi: 10.3390/ijms262411825 (PMC12732917; doi:10.3390/ijms262411825)
Supplement: Supplementary file 1 [file ijms-26-11825-s001.zip]

Archive with 1 entries (1 files):
- ijms-3970561-supplementary.pdf
